# Supplementary material for: Secondary Metabolites with Anti-Inflammatory Activity from Laurencia majuscula Collected in the Red Sea
Source: Mar Drugs. 2023 Jan 24;21(2):79. doi: 10.3390/md21020079 (PMC9968125; doi:10.3390/md21020079)
Supplement: Supplementary file 1 [file marinedrugs-21-00079-s001.zip]

Archive with 1 entries (1 files):
- marinedrugs-2149992-supplementary.pdf
